# Supplementary material for: Microalgae-Based Remediation of Real Textile Wastewater: Assessing Pollutant Removal and Biomass Valorisation
Source: Bioengineering (Basel). 2024 Jan 1;11(1):0. doi: 10.3390/bioengineering11010044 (PMC11154308; doi:10.3390/bioengineering11010044)
Supplement: Supplementary file 1 [file bioengineering-11-00044-s001.zip]

Archive with 1 entries (1 files):
- bioengineering-2773178-supplementary.pdf
